# Supplementary material for: Spatial Problem-Solving in Working Dogs: The Combined Effect of Body-Size Awareness, Social Learning and Functional Breed Selection
Source: Animals (Basel). 2025 Dec 25;16(1):60. doi: 10.3390/ani16010060 (PMC12784992; doi:10.3390/ani16010060)
Supplement: Supplementary file 1 [file animals-16-00060-s001.zip]

Archive with 1 entries (1 files):
- animals-4054866-supplementary.pdf
